# Supplementary material for: Identification and Synthesis of Selected In Vitro Generated Metabolites of the Novel Selective Androgen Receptor Modulator (SARM) 2f
Source: Molecules. 2023 Jul 20;28(14):5541. doi: 10.3390/molecules28145541 (PMC10385812; doi:10.3390/molecules28145541)
Supplement: Supplementary file 1 [file molecules-28-05541-s001.zip]

Archive with 1 entries (1 files):
- molecules-2505444-supplementary.pdf
